# Supplementary material for: Comparative Evaluation of the Repair Bond Strength of Dental Resin Composite after Sodium Bicarbonate or Aluminum Oxide Air-Abrasion
Source: Int J Mol Sci. 2023 Jul 17;24(14):11568. doi: 10.3390/ijms241411568 (PMC10380324; doi:10.3390/ijms241411568)
Supplement: Supplementary file 1 [file ijms-24-11568-s001.zip]

Archive with 1 entries (1 files):
- ijms-2403409-supplementary.xlsx
