# Supplementary material for: Comparative Evaluation of the Repair Bond Strength of Dental Resin Composite after Sodium Bicarbonate or Aluminum Oxide Air-Abrasion
Source: Int J Mol Sci. 2023 Jul 17;24(14):11568. doi: 10.3390/ijms241411568 (PMC10380324; doi:10.3390/ijms241411568)
Supplement: Supplementary file 1 [file ijms-24-11568-s001.zip › ijms-2403409-supplementary.xlsx]

## Sheet: Munka1
The used materials and equipments in this study
Name and model of the material/equipment	Manufacturer
Microhybrid conventional resin composite (Filtek Z250)	3M ESPE, St. Paul MN, USA
Nanofill flowable resin composite (Filtek Ultimate)
Universal adhesive (Scotchbond Universal Plus Adhesive)
Total-etch adhesive (Adper Single Bond 2)
Polishing series (Sof-Lex)
Phosphoric acid (35%, Ultra-Etch)	Ultradent, South Jordan, UT, USA
Ethylene diamine tetraacetic acid (EDTA-Na2, 17%, Endo-Solution)	Cerkamed, Stalowa Wola, Poland
Custom made thermoplastic poly(methyl-methacrylate) (Plexiglas)	Perspex, Chelmsford, UK
Curing unit (LED.D, GW984)	Woodpecker, Guilin, China
Radiometer (checkMARC)	Bluelight Analytics, Halifax, NS, Canada
Ultrasonic cleaner (Emmi-20HC)	eMAG, Salach, Germany
Incubator (Cultura)	Ivoclar Vivadent, Schaan, Liechtenstein
Air-abrasion unit (Aquacare Twin, AT/101284)	Velopex International, London, UK
Aluminum oxide (Al2O3, 53 µm, AquaAbrasion )
Sodium bicarbonate (NaHCO3, 65 µmAquaPolishing
Operating microscope (Leica M320)	Leica, Wetzlar, Germany
Milling machine (SIEG SX3)	Shanghai SIEG Machinery Co., Shanghai, China
Diamond-coated cut-off wheel (Superflex fine)	Edenta, Lustenau, Austria
Digital Readout measurement system (Newall B603000)	Newall Measurement Systems Ltd., Leicester, UK
Ratchet Thimble Micrometer (Item number 102-707)	Mitutoyo, Tokyo, Japan
Superglue (Super Bond)	Henkel Loctite, Düsseldorf, Germany
3D printed microtensile bond strength jig (Markforged Onyx, Mark X7, Gen2, F-PR-3012)	Markforged X7, Montreal, Qc, Canada
Microtensile bond strength testing machine (Zwick/Roell Z5.0 torsion multi-axis system, BT2-FZ5.0TN.D16.001, BP2TD00020.A50-001)	ZwickRoell, Ulm, Germany
Laboratory scale (PCE-BS 3000)	PCE Holding GmbH, Hamburg, Germany
Auto-fine coater (JFC-1300)	JEOL, Tokio, Japan
Scanning electron microscope (JEOL JSM-IT500HR)
Energy-dispersive X-ray spectroscope (JEOL JSM-IT500HR)
3D printed jig planning software (Solid Edge, 2020 Academic)	Siemens Digital Industries Software, Plano, TX, USA
Statistical analysis (SPSS Version 26.0)	IBM, Armonk, NY, USA
